# Supplementary material for: A biphasic growth model for cell pole elongation in mycobacteria
Source: Nat Commun. 2020 Jan 23;11:452. doi: 10.1038/s41467-019-14088-z (PMC6978421; doi:10.1038/s41467-019-14088-z)
Supplement: Supplementary file 7 — Source Data [file 41467_2019_14088_MOESM7_ESM.xlsx]

## Sheet: Figure 2
Figure 2d
elongation speed (um/h)		duration (h)
pre-NETO	post-NETO	pre-NETO	interdivision
0.20161	0.57813	1.95707	3.20594
0.14332	0.63059	2.47828	3.30863
0.10454	0.47293	3.65283	1.56462
0.10152	0.57164	2.6101	5.6606
0.18132	0.41698	4.63586	3.50327
0.16019	0.47093	2.31566	3.45927
0.12294	0.66237	3.47475	3.90462
0.23818	0.85624	3.12283	3.50327
0.12169	0.61531	3.25758	3.90462
0.22836	0.72419	3.14899	3.90462
0.22667	0.51835	2.34182	2.90594
0.12987	0.4452	2.34394	2.90594
0.22983	0.5382	2.35253	4.1006
0.11075	0.41842	1.7298	4.69793
0.10098	0.6313	3.12525	3.79793
0.09559	0.4994	3.12525	3.2006
0.1772	0.64163	3.33667	4.10329
0.29827	0.7965	4.51061	4.26329
0.03698	0.64719	3.32222	3.80327
0.15487	0.45926	2.46212	3.20594

## Sheet: Figure 5
Figure 5b & 5c
M. abscessus			M. smegmatis			M. marinum			M. tuberculosis
interdivision time (h)	pre-NETO time (h)	pre-NETO time/interdivision time (%)	interdivision time (h)	pre-NETO time (h)	pre-NETO time/interdivision time (%)	interdivision time (h)	pre-NETO time (h)	pre-NETO time/interdivision time (%)	interdivision time (h)	pre-NETO time (h)	pre-NETO time/interdivision time (%)
2.33	1.66	71.2446	3.20594	1.95707	61.0451	6.5	2.16	33.2308	15.2	6	39.4737
2.83	2.7	95.4064	3.30863	2.47828	74.9035	6.8	2.83	41.6176	19.6	5	25.5102
2.5	2.5	100	5.6606	2.6101	46.11	7.5	2.83	37.7333	16	5	31.25
3	1.66	55.3333	3.50327	4.63586	132.33	7.33	1.16	15.8254	17	13	76.4706
2.88	1.16	40.2778	3.45927	2.31566	66.9407	6.8	1.5	22.0588	21	7.5	35.7143
2.67	2.3	86.1423	3.90462	3.47475	88.9907	6.5	2.1	32.3077	13.6	6	44.1176
			3.50327	3.12283	89.1404				21	7.5	35.7143
			3.90462	3.25758	83.4289				16.6	7	42.1687
			3.90462	3.14899	80.6478				14.6	6.5	44.5205
			2.90594	2.34182	80.5873				11	5.5	50
			2.90594	2.34394	80.6603				12	4.5	37.5
			4.1006	2.35253	57.3704				21.3	10	46.9484
			4.69793	1.7298	36.8205				12.2	6	49.1803
			3.79793	3.12525	82.2882				25	15	60
			3.2006	3.12525	97.6458				13.3	8.5	63.9098
			4.10329	3.33667	81.3169
			4.26329	4.51061	105.801
			1.56462	3.65283	233.464
			3.80327	3.32222	87.3517
			3.20594	2.46212	76.7987
			3	3.63636	121.212
			3	3.15152	105.051
			3	2.26263	75.421
			3.83333	3.39394	88.5376
			3.66667	3.23232	88.1541
			4.16667	3.9596	95.0303
			3.33333	1.61616	48.4848
			4.5	2.50505	55.6678
			2.83333	2.10101	74.1534
			3	2.42424	80.808
			3	1.69697	56.5657
			3.16667	1.93939	61.2438
			3.16667	2.74747	86.7621
			3.83333	2.82828	73.7813
			4.5	5.0101	111.336
			3	1.85859	61.953
			5.33	2.42424	45.4829
			3.5	3.87879	110.823

## Sheet: Figure S3
pole elongation (um)
0.08895
0.11208
0.06392
0.00352
0.0089
0.05186
0.02898
-0.01393
0.04391
-0.05133
0.05475
0.05475
0.0089
0.03179
-0.01658
-0.01393
-0.05678
-0.02547
-0.05133
0.01172
-0.04552
-0.03401
-0.02841
-0.00542
-0.01393
-0.07419
-0.01118
-0.09959
-0.02245

## Sheet: Figure S6
AFM					phase
elongation speed (um/h)		duration (h)			elongation speed (um/h)		duration (h)
pre-NETO	post-NETO	pre-NETO	interdivision		pre-NETO	post-NETO	pre-NETO	interdivision
0.20161	0.57813	1.95707	3.20594		0.10175	0.49589	3	3.63636
0.14332	0.63059	2.47828	3.30863		0.11414	0.62132	3	3.15152
0.10454	0.47293	3.65283	1.56462		0.20257	0.57438	3	2.26263
0.10152	0.57164	2.6101	5.6606		0.29614	0.78139	3.83333	3.39394
0.18132	0.41698	4.63586	3.50327		0.04209	0.8373	3.66667	3.23232
0.16019	0.47093	2.31566	3.45927		0.11257	0.57911	4.16667	3.9596
0.12294	0.66237	3.47475	3.90462		0.16129	0.70293	3.33333	1.61616
0.23818	0.85624	3.12283	3.50327		0.22175	0.51253	4.5	2.50505
0.12169	0.61531	3.25758	3.90462		0.17621	0.69558	2.83333	2.10101
0.22836	0.72419	3.14899	3.90462		0.13326	0.72406	3	2.42424
0.22667	0.51835	2.34182	2.90594		0.21811	0.85239	3	1.69697
0.12987	0.4452	2.34394	2.90594		0.1342	0.80286	3.16667	1.93939
0.22983	0.5382	2.35253	4.1006		0.10869	0.58181	3.16667	2.74747
0.11075	0.41842	1.7298	4.69793		0.14905	0.63182	3.83333	2.82828
0.10098	0.6313	3.12525	3.79793		0.12771	0.3938	4.5	5.0101
0.09559	0.4994	3.12525	3.2006		0.1014	0.82038	3	1.85859
0.1772	0.64163	3.33667	4.10329		0.10279	0.75773	5.33	2.42424
0.29827	0.7965	4.51061	4.26329		0.05428	0.46767	3.5	3.87879
0.03698	0.64719	3.32222	3.80327
0.15487	0.45926	2.46212	3.20594

## Sheet: Figure S8
time	pole fluorescence (arbitrary units)
0	78558	77490	85764	75106	61879	98360	100165	117071	109645	39985	30208	35988	68906	47949	49679	33048	27939	17234
0.166667	77451	77068	86644	73524	62231	96981	100303	106465	104555	37814	29428	34625	66584	44932	48183	33153	26918	17333
0.333333	74234	76934	84445	75213	61245	99376	98464	102605	99217	38256	28501	33790	63312	44393	49784	32525	26398	16640
0.5	74606	76467	84231	74637	64372	102695	98383	93403	97031	36865	28026	32462	60515	42599	46645	32607	26016	17000
0.666667	74274	76444	85987	75645	64141	104634	99623	89084	91708	35685	27452	31296	60109	41146	45367	31341	24870	15728
0.833333	73617	78248	87570	76622	66396	109692	103211	85419	91553	36143	27579	30510	57918	40758	45267	31480	24541	15903
1	71919	77387	85951	81580	68362	115885	102186	82826	87342	38107	26164	28566	57253	39373	42954	30396	23928	15862
1.16667	71928	80452	89207	80826	67960	117217	104574	83245	86071	35523	27244	27766	54244	39558	41467	29800	24664	15843
1.33333	71898	86309	89183	83861	70924	126272	109782	85258	84396	35178	28252	27898	53308	38478	40469	29839	23535	14769
1.5	72819	85067	90751	91143	70188	127986	111422	84335	83517	33612	31491	26917	50973	38561	39900	29578	23272	17185
1.66667	71112	88440	92611	91869	76586	132487	113523	84496	83027	33908	35347	26879	51001	38435	39234	29426	24716	15932
1.83333	76633	92708	94780	95607	77350	135088	117043	89817	81767	34444	41655	26819	50515	38065	38188	29329	22479	19680
2	78268	92919	99560	97416	81298	136293	120107	90892	82761	31410	43494	25930	48893	38278	37420	27751	23395	20880
2.16667	80639	95994	98999	104645	83977	138006	120420	90983	81568	34029	47317	25393	50432	41118	37869	28596	23717	25337
2.33333	84710	93734	101898	104001	83052	139725	125647	97750	80555	33213	51260	26678	49845	42636	37031	28311	25764	25662
2.5	84271	93976	102163	106328	85033	141024	124377	96213	79221	33213	51548	29175	52131	45214	37094	27123	27305	29991
2.66667	85793	98783	102107	105908	83382	142568		96673	81018	32228	46429	28897	56929	43700	40075	27426	29572	33630
2.83333	86097	97717	108455	108892	86804	137809		102596	88413	31593	48972	30185	58041	47846	40333	30469	30705	36219
3	91215	95603	109679	109009	88347	144347		95229	92864	30920	50622	29838	58623	47115	41028	30475	36364	35987
3.16667	92362	98472	106679	112162	88633	140365		100395	99018	31523	54618	31051	56860	49640	41801	29936	37457	36923
3.33333	87392	106111	108430	110733	93020	141614		103471	105068	31327	54391	35138	58564	55726	44762	32188	37363	36229
3.5	94775	106936	112288	111922	91318	139131		98142	112298	30860	57370	37588	61792	55726	44524	34530	38345	40875
3.66667	89019	112542	114638	111276	91222			103543	110302	32012	59518	37368	59488	52573	48671	36555	42144	43227
3.83333	91371	114564	113803	114184	92707			100122	113737	29033	57752	40299	59755	50202	51932	35194	44364	42910
4	89822	116222	116061	119444	91841			107859	113608	28432	60325	42364	57910	52922	47967	37495	45873	43309
4.16667	98289	116164	116672	118470	89159			111323	118278	28541	64373	44016	59016	53200	50255	37369	46621	43489
4.33333	99045	115782	118027	116609	90073			114857	121560	29468	60724	41740	57572	53473	50201	39302	45288	47094
4.5	95227	114744	116972	117253	89760			114202	124051	33562	63488	42130	57958	55326	50299	41943	46854	53033
4.66667	96818	116822	124005		100060			112421	124739	36956	71302	42804	56987	57655	46892	46552	49081	48499
4.83333	98153	114276	125806		98655			117374	122205	43089	68230	48057	60694	57002	47320	45010	46457	48741
5	99686	116445	124380		101729			110365	121759	41391	70789	46219	55089	55698	49925	43711	45870	51617
5.16667	97190	113697	120812		102722			111046	122700	42414	71251	49904	55977	56780	53461	44124	45706	54560
5.33333	99187	115921	122055		107193			113594	122546	43280	76611	49893	56640	56807	50865	45564	48272	54596
5.5	97355	118965	122401		108769			109608	120809	44361	79097	50121	54931	56701	53300	43275	48709	54747
5.66667	97968	112128	123673					109960	124775	48560	78502	47838	53004	56503	54330	45110	49900	54878
5.83333	98918	113622	119665					105508	128103	48706	79667	46448	54339	56523	55675	44932	50640	50354
6	99454	116345	120569					110239	125666	52435	81544	45410	54669	56465	57582	44826	51332	50329
6.16667	102264	113505						111227	126978	50286	77878	46080	53739	57281	59718	43801	48805	51788
6.33333	101864							112775	125207	53319	75971	44171	54822	58000	60096	42959	51520	55467
6.5	101025								123755	53886	89802	53868	55968	59437	61515	42002	48787	55260
6.66667									123247	60269	88967	55000	57837	59674	60499	44880	53057	58160
6.83333									125493	59462	89029	55866	60254	59286	59814	46290	55854	56237
7									124740	58548		53533	60660	61007	61689	50601	54977	53239
7.16667									125511	59193		54886	60719	61245	66937	51336	58293	54014
7.33333									126440	56899		57092	60309	63966	65060	54819	58905
7.5									128416	56972		57195	58291	62044	66307	56181	64770
7.66667									132524	56057		57190	59718	63997	66231	57592	66834
7.83333									132646	60838		53171	60958	67717	60905	61432	65400
8										58246				70634	61828	62733	68044
8.16667										60880				66072	63017	62118	69747
8.33333										58969				65020	65993	64566	69089
8.5										59006				65098	68169	63411	71649
8.66667										60634				60805	67667	61961	67146
8.83333										61760				61445	71299		69040
9										63372				60687	74799		69284
9.16667										62625				57756	70347		66962
9.33333										63101				57497	74082		66310
9.5										66147					70695		67888
9.66667										66256					73008		72848
9.83333										65683					75589		75211
10										65432					76709		70598
10.1667										65626					78416		71060
10.3333										69031							74059
10.5										65992							76368
10.6667										63840							73540
10.8333										64160							72376
11										63206							72824
11.1667										65966							73316
11.3333										68677							76919
11.5										62071							78150
11.6667										67406							76775
11.8333										67777							83955
12										62806							86260
12.1667										62524							84111
12.3333										60832							83014
12.5																	83607
12.6667																	89717
12.8333																	87357

## Sheet: Figure S11
M. abscessus		M. smegmatis		M. marinum		M. tuberculosis
interdivision time (h)	pre-NETO time (h)	interdivision time (h)	pre-NETO time (h)	interdivision time (h)	pre-NETO time (h)	interdivision time (h)	pre-NETO time (h)
2.33	1.66	3.20594	1.95707	6.5	2.16	15.2	6
2.83	2.7	3.30863	2.47828	6.8	2.83	19.6	5
2.5	2.5	5.6606	2.6101	7.5	2.83	16	5
3	1.66	3.50327	4.63586	7.33	1.16	17	13
2.88	1.16	3.45927	2.31566	6.8	1.5	21	7.5
2.67	2.3	3.90462	3.47475	6.5	2.1	13.6	6
		3.50327	3.12283			21	7.5
		3.90462	3.25758			16.6	7
		3.90462	3.14899			14.6	6.5
		2.90594	2.34182			11	5.5
		2.90594	2.34394			12	4.5
		4.1006	2.35253			21.3	10
		4.69793	1.7298			12.2	6
		3.79793	3.12525			25	15
		3.2006	3.12525			13.3	8.5
		4.10329	3.33667
		4.26329	4.51061
		1.56462	3.65283
		3.80327	3.32222
		3.20594	2.46212
		3	3.63636
		3	3.15152
		3	2.26263
		3.83333	3.39394
		3.66667	3.23232
		4.16667	3.9596
		3.33333	1.61616
		4.5	2.50505
		2.83333	2.10101
		3	2.42424
		3	1.69697
		3.16667	1.93939
		3.16667	2.74747
		3.83333	2.82828
		4.5	5.0101
		3	1.85859
		5.33	2.42424
		3.5	3.87879
